# Supplementary material for: Analysis of Crop Consumption Using Scatological Samples from the Red-Crowned Crane Grus japonensis in Eastern Hokkaido, Japan
Source: Animals (Basel). 2023 Oct 10;13(20):3167. doi: 10.3390/ani13203167 (PMC10603659; doi:10.3390/ani13203167)
Supplement: Supplementary file 1 [file animals-13-03167-s001.zip]

Archive with 1 entries (1 files):
- animals-2553642-supplementary.pdf
